# Supplementary material for: A new species from the genus Lepechinelloides Thurston, 1980 (Amphipoda, Lepechinellidae) from the Clarion-Clipperton Zone, Pacific Ocean
Source: Zookeys. 2026 Mar 24;1274:175–84. doi: 10.3897/zookeys.1274.142630 (PMC13040249; doi:10.3897/zookeys.1274.142630)
Supplement: XML Treatment for Lepechinelloides [file zookeys.1274.142630-treatment1.xml]

<!DOCTYPE tp:taxon-treatment
  PUBLIC "-//TaxonX//DTD Taxonomic Treatment Publishing DTD v0 20100105//EN" "tax-treatment-NSO.dtd">
<tp:taxon-treatment xmlns:tp="http://www.plazi.org/taxpub"><tp:treatment-meta><kwd-group><label>Taxon classification</label><kwd>
                <named-content content-type="kingdom">Animalia</named-content>
              </kwd><kwd>
                <named-content content-type="order">Amphipoda</named-content>
              </kwd><kwd>
                <named-content content-type="family">Lepechinellidae</named-content>
              </kwd></kwd-group><mixed-citation publication-type="journal"><person-group><name><surname>Peart</surname><given-names>Rachael A.</given-names></name><name><surname>Lörz</surname><given-names>Anne-Nina</given-names></name></person-group><article-title>A new species from the genus <italic><tp:taxon-name><tp:taxon-name-part taxon-name-part-type="genus" reg="Lepechinelloides">Lepechinelloides</tp:taxon-name-part></tp:taxon-name></italic> Thurston, 1980 (<tp:taxon-name><tp:taxon-name-part taxon-name-part-type="order" reg="Amphipoda">Amphipoda</tp:taxon-name-part></tp:taxon-name>, <tp:taxon-name><tp:taxon-name-part taxon-name-part-type="family" reg="Lepechinellidae">Lepechinellidae</tp:taxon-name-part></tp:taxon-name>) from the Clarion-Clipperton Zone, Pacific Ocean</article-title><source>Zookeys</source><day>24</day><month>03</month><year>2026</year><volume>1274</volume><fpage>175</fpage><lpage>184</lpage><pub-id pub-id-type="doi">10.3897/zookeys.1274.142630</pub-id></mixed-citation></tp:treatment-meta><tp:nomenclature><label>Genus</label><tp:taxon-name><object-id xmlns:xlink="http://www.w3.org/1999/xlink" content-type="arpha" xlink:type="simple">0FA63DCC-AAFB-5DA7-AED4-CCB3260EC29E</object-id>
                    		<tp:taxon-name-part taxon-name-part-type="genus" reg="Lepechinelloides">Lepechinelloides</tp:taxon-name-part>
                    	</tp:taxon-name><tp:taxon-authority>Thurston, 1980</tp:taxon-authority></tp:nomenclature><tp:treatment-sec sec-type="Diagnosis"><title>Diagnosis.</title><p>Body with large processes located along dorsal midline, never subdorsally; cuticular spines raised on peg-like projections. Urosome segments 2 and 3 coalesced. Head lacking eyes, rostrum, and cephalic teeth. Antenna 1 peduncle articles 2 and 3 subequal. Mandible: molar nontriturative; palp of one article. Lower lip inner lobes fleshy, well developed. Maxilla 1 palp biarticulate; maxilliped palp with four articles. Gnathopod 2 unguis of dactyl elongate. Peraeopods 3–4 carpus elongate. Uropod 1 rami immensely long (after <xref ref-type="bibr" rid="B12">Thurston 1980</xref>).</p></tp:treatment-sec><tp:treatment-sec sec-type="Type species"><title>Type species.</title><p><italic><tp:taxon-name><tp:taxon-name-part taxon-name-part-type="genus" reg="Lepechinelloides">Lepechinelloides</tp:taxon-name-part> <tp:taxon-name-part taxon-name-part-type="species" reg="karii">karii</tp:taxon-name-part></tp:taxon-name></italic> Thurston, 1980.</p></tp:treatment-sec><tp:treatment-sec sec-type="Species composition"><title>Species composition.</title><p><italic><tp:taxon-name><tp:taxon-name-part taxon-name-part-type="genus" reg="Lepechinelloides">Lepechinelloides</tp:taxon-name-part> <tp:taxon-name-part taxon-name-part-type="species" reg="karii">karii</tp:taxon-name-part></tp:taxon-name></italic> Thurston, 1980; <italic><tp:taxon-name><tp:taxon-name-part taxon-name-part-type="genus" reg="Lepechinelloides">Lepechinelloides</tp:taxon-name-part> <tp:taxon-name-part taxon-name-part-type="species" reg="polymetallica">polymetallica</tp:taxon-name-part></tp:taxon-name></italic> sp. nov.; <italic><tp:taxon-name><tp:taxon-name-part taxon-name-part-type="genus" reg="Lepechinelloides">Lepechinelloides</tp:taxon-name-part> <tp:taxon-name-part taxon-name-part-type="species" reg="weddellensis">weddellensis</tp:taxon-name-part></tp:taxon-name></italic> Andres &amp; Brandt, 2001.</p></tp:treatment-sec><ref-list><ref id="B12"><mixed-citation xmlns:xlink="http://www.w3.org/1999/xlink" xlink:type="simple">Thurston MH (1980) Abyssal benthic <tp:taxon-name><tp:taxon-name-part taxon-name-part-type="order">Amphipoda</tp:taxon-name-part></tp:taxon-name> from the East Iceland Basin. 2. <italic><tp:taxon-name><tp:taxon-name-part taxon-name-part-type="genus">Lepechinella</tp:taxon-name-part></tp:taxon-name></italic> and an allied new genus. Bulletin of the British Museum (Natural History). Zoology : Analysis of Complex Systems, ZACS 38(1): 69–87. <ext-link xlink:href="10.5962/p.12606" ext-link-type="doi" xlink:type="simple">https://doi.org/10.5962/p.12606</ext-link></mixed-citation></ref></ref-list></tp:taxon-treatment>
