# Supplementary material for: A new species from the genus Lepechinelloides Thurston, 1980 (Amphipoda, Lepechinellidae) from the Clarion-Clipperton Zone, Pacific Ocean
Source: Zookeys. 2026 Mar 24;1274:175–84. doi: 10.3897/zookeys.1274.142630 (PMC13040249; doi:10.3897/zookeys.1274.142630)
Supplement: XML Treatment for Lepechinelloides polymetallica [file zookeys.1274.142630-treatment2.xml]

<!DOCTYPE tp:taxon-treatment
  PUBLIC "-//TaxonX//DTD Taxonomic Treatment Publishing DTD v0 20100105//EN" "tax-treatment-NSO.dtd">
<tp:taxon-treatment xmlns:tp="http://www.plazi.org/taxpub"><tp:treatment-meta><kwd-group><label>Taxon classification</label><kwd>
                <named-content content-type="kingdom">Animalia</named-content>
              </kwd><kwd>
                <named-content content-type="order">Amphipoda</named-content>
              </kwd><kwd>
                <named-content content-type="family">Lepechinellidae</named-content>
              </kwd></kwd-group><mixed-citation publication-type="journal"><person-group><name><surname>Peart</surname><given-names>Rachael A.</given-names></name><name><surname>Lörz</surname><given-names>Anne-Nina</given-names></name></person-group><article-title>A new species from the genus <italic><tp:taxon-name><tp:taxon-name-part taxon-name-part-type="genus" reg="Lepechinelloides">Lepechinelloides</tp:taxon-name-part></tp:taxon-name></italic> Thurston, 1980 (<tp:taxon-name><tp:taxon-name-part taxon-name-part-type="order" reg="Amphipoda">Amphipoda</tp:taxon-name-part></tp:taxon-name>, <tp:taxon-name><tp:taxon-name-part taxon-name-part-type="family" reg="Lepechinellidae">Lepechinellidae</tp:taxon-name-part></tp:taxon-name>) from the Clarion-Clipperton Zone, Pacific Ocean</article-title><source>Zookeys</source><day>24</day><month>03</month><year>2026</year><volume>1274</volume><fpage>175</fpage><lpage>184</lpage><pub-id pub-id-type="doi">10.3897/zookeys.1274.142630</pub-id></mixed-citation></tp:treatment-meta><tp:nomenclature><tp:taxon-name><object-id xmlns:xlink="http://www.w3.org/1999/xlink" content-type="arpha" xlink:type="simple">EC0B4789-9690-50C8-8321-485094D13D47</object-id>
                    		<tp:taxon-name-part taxon-name-part-type="genus" reg="Lepechinelloides">Lepechinelloides</tp:taxon-name-part> <tp:taxon-name-part taxon-name-part-type="species" reg="polymetallica">polymetallica</tp:taxon-name-part>
                    	
                    		<object-id xmlns:xlink="http://www.w3.org/1999/xlink" content-type="zoobank" xlink:type="simple">https://zoobank.org/0D9AC7D9-16D4-49A8-B256-215086CCAEBB</object-id>
                    	</tp:taxon-name><tp:taxon-status xmlns:xlink="http://www.w3.org/1999/xlink" xlink:type="simple">sp. nov.</tp:taxon-status><xref ref-type="fig" rid="F1">Figs 1</xref><xref ref-type="fig" rid="F2">, 2</xref><xref ref-type="fig" rid="F3">, 3</xref><xref ref-type="fig" rid="F4">, 4</xref></tp:nomenclature><tp:treatment-sec sec-type="Type material"><title>Type material.</title><p><bold><italic>Holotype</italic></bold>: Pacific • 3 mm; Clarion-Clipperton Zone; <named-content xmlns:xlink="http://www.w3.org/1999/xlink" content-type="dwc:verbatimCoordinates" xlink:type="simple">12.045°N, 117.424°W</named-content>, 4223 m; 16 March 2015; Ocean Mineral Singapore exploration contract area, RV <italic>Thompson</italic>, ABYSSLINE-2 Cruise, Station AB2-EB12; <named-content xmlns:xlink="http://www.w3.org/1999/xlink" content-type="dwc:institutional_code" xlink:title="Forschungsinstitut und Naturmuseum Senckenberg" xlink:href="https://scientific-collections.gbif.org/institution/16946ec1-8db3-45b8-b084-7644384cc5f5" xlink:type="simple">SMF</named-content> 63356; <abbrev xmlns:xlink="http://www.w3.org/1999/xlink" xlink:title="cytochrome c oxidase subunit I gene" xlink:type="simple">COI</abbrev> (<ext-link xmlns:xlink="http://www.w3.org/1999/xlink" xlink:href="PQ734637" ext-link-type="gen" xlink:type="simple">PQ734637</ext-link>).</p><fig id="F1" position="float" orientation="portrait"><object-id xmlns:xlink="http://www.w3.org/1999/xlink" content-type="doi" xlink:type="simple">10.3897/zookeys.1274.142630.figure1</object-id><object-id xmlns:xlink="http://www.w3.org/1999/xlink" content-type="arpha" xlink:type="simple">1A401755-9038-5D4D-A6A3-A9BD8BBE72B3</object-id><label>Figure 1.</label><caption><p><italic><tp:taxon-name><tp:taxon-name-part taxon-name-part-type="genus" reg="Lepechinelloides">Lepechinelloides</tp:taxon-name-part> <tp:taxon-name-part taxon-name-part-type="species" reg="polymetallica">polymetallica</tp:taxon-name-part></tp:taxon-name></italic> sp. nov. Holotype, <named-content xmlns:xlink="http://www.w3.org/1999/xlink" content-type="dwc:institutional_code" xlink:title="Forschungsinstitut und Naturmuseum Senckenberg" xlink:href="https://scientific-collections.gbif.org/institution/16946ec1-8db3-45b8-b084-7644384cc5f5" xlink:type="simple">SMF</named-content> 63356, 3 mm, <abbrev xmlns:xlink="http://www.w3.org/1999/xlink" xlink:title="confocal laser scanning microscope" xlink:type="simple">CLSM</abbrev> scan. Scale bar: 0.5 mm.</p></caption><graphic xmlns:xlink="http://www.w3.org/1999/xlink" xlink:href="zookeys-1274-175_article-142630__-g001.jpg" id="oo_1568672.jpg" position="float" orientation="portrait" xlink:type="simple"><uri content-type="original_file" xlink:type="simple">https://binary.pensoft.net/fig/1568672</uri></graphic></fig><fig id="F2" position="float" orientation="portrait"><object-id xmlns:xlink="http://www.w3.org/1999/xlink" content-type="doi" xlink:type="simple">10.3897/zookeys.1274.142630.figure2</object-id><object-id xmlns:xlink="http://www.w3.org/1999/xlink" content-type="arpha" xlink:type="simple">CFF8555B-7BD2-5E4E-AAD8-16F4BF2256A3</object-id><label>Figure 2.</label><caption><p><italic><tp:taxon-name><tp:taxon-name-part taxon-name-part-type="genus" reg="Lepechinelloides">Lepechinelloides</tp:taxon-name-part> <tp:taxon-name-part taxon-name-part-type="species" reg="polymetallica">polymetallica</tp:taxon-name-part></tp:taxon-name></italic> sp. nov. Holotype, <named-content xmlns:xlink="http://www.w3.org/1999/xlink" content-type="dwc:institutional_code" xlink:title="Forschungsinstitut und Naturmuseum Senckenberg" xlink:href="https://scientific-collections.gbif.org/institution/16946ec1-8db3-45b8-b084-7644384cc5f5" xlink:type="simple">SMF</named-content> 63356, 3 mm, <abbrev xmlns:xlink="http://www.w3.org/1999/xlink" xlink:title="antenna 1" xlink:type="simple">A1</abbrev> – 2, mouthparts. Scale bars: 0.1 mm.</p></caption><graphic xmlns:xlink="http://www.w3.org/1999/xlink" xlink:href="zookeys-1274-175_article-142630__-g002.jpg" id="oo_1568673.jpg" position="float" orientation="portrait" xlink:type="simple"><uri content-type="original_file" xlink:type="simple">https://binary.pensoft.net/fig/1568673</uri></graphic></fig><fig id="F3" position="float" orientation="portrait"><object-id xmlns:xlink="http://www.w3.org/1999/xlink" content-type="doi" xlink:type="simple">10.3897/zookeys.1274.142630.figure3</object-id><object-id xmlns:xlink="http://www.w3.org/1999/xlink" content-type="arpha" xlink:type="simple">3AFEEF51-DFD2-520D-8677-393BE15B75D1</object-id><label>Figure 3.</label><caption><p><italic><tp:taxon-name><tp:taxon-name-part taxon-name-part-type="genus" reg="Lepechinelloides">Lepechinelloides</tp:taxon-name-part> <tp:taxon-name-part taxon-name-part-type="species" reg="polymetallica">polymetallica</tp:taxon-name-part></tp:taxon-name></italic> sp. nov. Holotype, <named-content xmlns:xlink="http://www.w3.org/1999/xlink" content-type="dwc:institutional_code" xlink:title="Forschungsinstitut und Naturmuseum Senckenberg" xlink:href="https://scientific-collections.gbif.org/institution/16946ec1-8db3-45b8-b084-7644384cc5f5" xlink:type="simple">SMF</named-content> 63356, 3 mm, <abbrev xmlns:xlink="http://www.w3.org/1999/xlink" xlink:title="gnathopod 1" xlink:type="simple">G1</abbrev> – 2, <abbrev xmlns:xlink="http://www.w3.org/1999/xlink" xlink:title="pereopod 3" xlink:type="simple">P3</abbrev> – 7. Scale bars: 0.1 mm.</p></caption><graphic xmlns:xlink="http://www.w3.org/1999/xlink" xlink:href="zookeys-1274-175_article-142630__-g003.jpg" id="oo_1568674.jpg" position="float" orientation="portrait" xlink:type="simple"><uri content-type="original_file" xlink:type="simple">https://binary.pensoft.net/fig/1568674</uri></graphic></fig><fig id="F4" position="float" orientation="portrait"><object-id xmlns:xlink="http://www.w3.org/1999/xlink" content-type="doi" xlink:type="simple">10.3897/zookeys.1274.142630.figure4</object-id><object-id xmlns:xlink="http://www.w3.org/1999/xlink" content-type="arpha" xlink:type="simple">BEB4350B-DA50-56EE-8BF6-E1FF9F3019F6</object-id><label>Figure 4.</label><caption><p><italic><tp:taxon-name><tp:taxon-name-part taxon-name-part-type="genus" reg="Lepechinelloides">Lepechinelloides</tp:taxon-name-part> <tp:taxon-name-part taxon-name-part-type="species" reg="polymetallica">polymetallica</tp:taxon-name-part></tp:taxon-name></italic> sp. nov. Holotype, <named-content xmlns:xlink="http://www.w3.org/1999/xlink" content-type="dwc:institutional_code" xlink:title="Forschungsinstitut und Naturmuseum Senckenberg" xlink:href="https://scientific-collections.gbif.org/institution/16946ec1-8db3-45b8-b084-7644384cc5f5" xlink:type="simple">SMF</named-content> 63356, 3 mm, <abbrev xmlns:xlink="http://www.w3.org/1999/xlink" xlink:title="uropod 1" xlink:type="simple">U1</abbrev> – 3, T, body lateral view. Scale bars: 0.1 mm.</p></caption><graphic xmlns:xlink="http://www.w3.org/1999/xlink" xlink:href="zookeys-1274-175_article-142630__-g004.jpg" id="oo_1568675.jpg" position="float" orientation="portrait" xlink:type="simple"><uri content-type="original_file" xlink:type="simple">https://binary.pensoft.net/fig/1568675</uri></graphic></fig></tp:treatment-sec><tp:treatment-sec sec-type="Type locality"><title>Type locality.</title><p>Clarion-Clipperton Zone, <named-content xmlns:xlink="http://www.w3.org/1999/xlink" content-type="dwc:verbatimCoordinates" xlink:type="simple">12.045°N, 117.424°W</named-content>, 4223 m.</p></tp:treatment-sec><tp:treatment-sec sec-type="Etymology"><title>Etymology.</title><p>The species name polymetallica refers to the habitat where the new species was sampled, a polymetallic nodule field in the East Pacific; it is used as a noun in apposition.</p></tp:treatment-sec><tp:treatment-sec sec-type="Diagnosis"><title>Diagnosis.</title><p>Body not strongly setose, each pereonite with small upright projection dorsally. Head with two projections mediodorsally. Antenna 1 peduncle similar in length to the length of antenna 2 peduncle articles 4 and 5 combined. Accessory flagellum of one article, about one-third the length of the first article of flagellum, without aestethascs. Mandible right lacinia mobilis seven-dentate, left lacinia mobilis eight-dentate. Maxilla 2 apical margin of outer plate obliquely sloping medially. Maxilliped setation of palp articles 1–3 straight, not curved; palp article 4 unguiculate, unguis same length of basal part. Pereopod 3 without extra projections, without a spine apically. Pleonite 3 with small, dorsal, vertical directed projection.</p></tp:treatment-sec><tp:treatment-sec sec-type="Description"><title>Description.</title><p>Based on holotype, male, 3 mm, <named-content xmlns:xlink="http://www.w3.org/1999/xlink" content-type="dwc:institutional_code" xlink:title="Forschungsinstitut und Naturmuseum Senckenberg" xlink:href="https://scientific-collections.gbif.org/institution/16946ec1-8db3-45b8-b084-7644384cc5f5" xlink:type="simple">SMF</named-content> 63356.</p><p><bold>Body</bold> (Figs <xref ref-type="fig" rid="F1">1</xref>, <xref ref-type="fig" rid="F4">4</xref>) with sparse tuft-like projections (these are cuticular projections that have an apically or subapically inserted slender seta giving a “tufted” look) mainly along dorsal mid-line and a smaller in size lesser row mid-laterally, not strongly setose (see Fig. <xref ref-type="fig" rid="F1">1</xref><abbrev xmlns:xlink="http://www.w3.org/1999/xlink" xlink:title="confocal laser scanning microscope" xlink:type="simple">CLSM</abbrev>). <bold><italic>Pereon</italic></bold> (Figs <xref ref-type="fig" rid="F1">1</xref>, <xref ref-type="fig" rid="F4">4</xref>) all segments weakly laterally dentate with small dorsal tuft-like projections, pereonites 1–7 with main dorsal projection at the distal margin middorsally, all of similar size. <bold><italic>Pleon</italic></bold> (Figs <xref ref-type="fig" rid="F1">1</xref>, <xref ref-type="fig" rid="F4">4</xref>) each segment with one dominant and one smaller projection along the midline. Projections directed vertically and are relatively short. <bold><italic>Epimera</italic></bold> (Figs <xref ref-type="fig" rid="F1">1</xref>, <xref ref-type="fig" rid="F4">4</xref>) each with large acute tooth on the ventral margin, each directed ventrally; posterior margin reduced and angled. Ventral teeth smallest on epimeron 1, epimeron 2 and 3 of similar size. <bold><italic>Urosome</italic></bold> (Figs <xref ref-type="fig" rid="F1">1</xref>, <xref ref-type="fig" rid="F4">4</xref>) urosomite 1 weakly produced to form a small rounded distal dorsal tooth, and with rounded proximal hump; urosomites 2 and 3 fused, without projections.</p><p><bold>Head</bold> (Figs <xref ref-type="fig" rid="F1">1</xref>, <xref ref-type="fig" rid="F4">4</xref>): two tufted dorsal projections; lacking rostrum and cephalic lobes. <bold><italic>Antenna 1</italic></bold> (Figs <xref ref-type="fig" rid="F1">1</xref>, <xref ref-type="fig" rid="F2">2</xref>) longer than body; first article of peduncle 0.7× length of second article, with sparse slender simple setae on margins; second article 2.0× length of third article, with one robust seta on each margin and sparse long slender plumose setae, third article 0.7× length of first article, with sparse long, slender, plumose setae; flagellum 1.6× peduncle, 14-articulate; accessory flagellum short, one articulate, reaching 0.3 × first article of flagellum. <bold><italic>Antenna 2</italic></bold> (Figs <xref ref-type="fig" rid="F1">1</xref>, <xref ref-type="fig" rid="F2">2</xref>) longer than antenna 1, peduncular article 4, 80% length of article 5; flagellum longer than peduncle, flagellum with 10 articles.</p><p><bold>Mouthparts</bold> (Fig. <xref ref-type="fig" rid="F2">2</xref>): <bold><italic>upper lip</italic></bold> symmetrically rounded, almost quadrate, setose at apical end. <bold><italic>Mandible</italic></bold> (Fig. <xref ref-type="fig" rid="F2">2</xref>) incisors dentate, left with five teeth, right with nine teeth; left <bold><italic>lacina mobilis</italic></bold> with eight teeth and eight toothed accessory robust setae, right lacinia mobilis with seven teeth and three accessory robust setae; molar very weakly triturative; palp one-articulate, short and tipped with one slender plumose seta apically. <bold><italic>Lower lip</italic></bold> (Fig. <xref ref-type="fig" rid="F2">2</xref>) inner lobes missing from dissected part, this is uncertain whether they are genuinely lacking or missing during dissection as the animal was very small, outer lobes setose at apical margins. <bold><italic>Maxilla 1</italic></bold> (Fig. <xref ref-type="fig" rid="F2">2</xref>) inner plate small, reaching about two-thirds the length of the outer plate, tipped with two slender, plumose setae; outer plate with seven dentate spine teeth distally; palp two-articulate with three long plumose setae apically. <bold><italic>Maxilla 2</italic></bold> (Fig. <xref ref-type="fig" rid="F2">2</xref>) inner plate shorter and slightly more slender than outer plate, tipped with five long slender, plumose setae, outer plate angled medially and lined with eight long slender plumose setae. <bold><italic>Maxilliped</italic></bold> (Fig. <xref ref-type="fig" rid="F2">2</xref> – twisted in illustration) inner plate small, with three robust and three slender setae apically; outer plate ovoid, lined with six robust setae medially; palp second article longest, as long as third and fourth articles combined, unguis of dactyl as long as basal part.</p><p><bold>Pereon: <italic>gnathopod 1</italic></bold> (Fig. <xref ref-type="fig" rid="F3">3</xref>) subchelate; shorter than gnathopod 1, coxa triangular and longer than pereonite 1, longer than wide, extended ventrally, tapering, acute distally, slightly curved anteriorly, lined with both peg-like projections/setae and long slender, plumose setae, a small additional posterior projection; ratio of article length from basis to dactylus 1.0: 0.1: 0.2: 0.8: 0.5: 0.4; articles ranging from basis to propodus are lined with long slender plumose setae. Basis slender, elongate, margins subparallel, length equal to carpus and merus lengths combined; carpus long, widened distally, setose on both margins; propodus swollen and ovoid, strongly setose, more rounded than proximal articles and produced posteriorly to form a slight rounded heel, palm highly angled not defined but lined with robust setae, palmar margin marked by three robust spines. <bold><italic>Gnathopod 2</italic></bold> (Fig. <xref ref-type="fig" rid="F3">3</xref>) subchelate, longer than gnathopod 1, coxa triangular and longer than pereonite 2, longer than wide, extended ventrally, tapering, acute distally, not curved anteriorly, lined with both peg-like projections/setae and long slender, plumose setae, and robust setae, a reduced additional posterior projection; ratio of article length from basis to dactylus 1.0: 0.1: 0.4: 0.8: 1.0: 1.0; articles ranging from basis to propodus with sparse long slender plumose setae, propodus more rounded than proximal articles and produced posteriorly to form a slight heel, palm highly angled not defined but with only sparse robust and plumose setae. <bold><italic>Pereopod 3</italic></bold> (Figs <xref ref-type="fig" rid="F1">1</xref>, <xref ref-type="fig" rid="F3">3</xref>) margins of all articles sparsely lined with long slender plumose setae; coxa small and triangular, tipped with two long plumose slender setae at apex, ratio of length of coxa to dactylus 1.0: 4.6: 0.6: 1.5: 4.4: 2.2: 1.5; dactylus tipped with a bifid unguis that is 0.2× length of whole dactylus. <bold><italic>Pereopod 4</italic></bold> (Figs <xref ref-type="fig" rid="F1">1</xref>, <xref ref-type="fig" rid="F3">3</xref>) margins sparsely lined with long slender plumose setae; coxa small and lobate, giving the impression of being triangular, tipped with three long plumose slender setae at apex, ratio of length of coxa to dactylus 1.0: 3.8: 0.6: 1.0: 3.1: 2.4: 2.8, dactylus tipped with a bifid unguis that is 0.1× length of whole dactylus. <bold><italic>Pereopod 5</italic></bold> (Figs <xref ref-type="fig" rid="F1">1</xref>, <xref ref-type="fig" rid="F3">3</xref>) margins sparsely lined with long slender plumose setae and occasional peg-like setae; coxa small and triangular, tipped with four long plumose slender setae at apex, ratio of length of coxa to carpus 1.0: 3.4: 0.5: 0.9: 2.7, propodus and dactylus broken off. <bold><italic>Pereopod 6</italic></bold> (Figs <xref ref-type="fig" rid="F1">1</xref>, <xref ref-type="fig" rid="F3">3</xref>) damaged, broken between ischium and merus, margins sparsely lined with long slender plumose setae and sparse peg-like setae; coxa small and triangular, tipped with one long plumose slender seta at apex, ratio of length of coxa to dactylus 1.0: 4.2: broken: broken: 5.1: 3.1: 2.5, dactylus tipped with bifid unguis 0.1 × of whole dactylus. <bold><italic>Pereopod 7</italic></bold> (Figs <xref ref-type="fig" rid="F1">1</xref>, <xref ref-type="fig" rid="F3">3</xref>) coxa small and rounded, tipped with one long slender plumose seta, distal articles broken off at carpus.</p><p><bold>Urosome</bold> (Figs <xref ref-type="fig" rid="F1">1</xref>, <xref ref-type="fig" rid="F4">4</xref>): uropods slender and elongated, biramous, rami styloid. <bold><italic>Uropod 1</italic></bold> (Figs <xref ref-type="fig" rid="F1">1</xref>, <xref ref-type="fig" rid="F4">4</xref>) longest of the three uropods, twice the length of uropod 3, peduncle 0.4× as long as the shorter outer ramus, strong peg-like robust setae lining the peduncle and rami, outer ramus slightly shorter than inner ramus. <bold><italic>Uropod 2</italic></bold> (Figs <xref ref-type="fig" rid="F1">1</xref>, <xref ref-type="fig" rid="F4">4</xref>) peduncle 0.3× length of shorter outer ramus; outer ramus slightly shorter, 0.8× inner ramus; both rami with spines on margins and apical tips. <bold><italic>Uropod 3</italic></bold> (Figs <xref ref-type="fig" rid="F1">1</xref>, <xref ref-type="fig" rid="F4">4</xref>) peduncle very short, 0.3× shorter than inner ramus, outer ramus slightly shorter than inner, with robust setae; rami slightly damaged at tip. <bold><italic>Telson</italic></bold> (Fig. <xref ref-type="fig" rid="F4">4</xref>) slightly longer than broad; cleft 60% of length, widely cleft u-shaped; apices each bearing three long slender plumose setae.</p></tp:treatment-sec><tp:treatment-sec sec-type="Remarks"><title>Remarks.</title><p><italic><tp:taxon-name><tp:taxon-name-part taxon-name-part-type="genus" reg="Lepechinelloides">Lepechinelloides</tp:taxon-name-part> <tp:taxon-name-part taxon-name-part-type="species" reg="polymetallica">polymetallica</tp:taxon-name-part></tp:taxon-name></italic> sp. nov. fits in the genus due to the diagnostic characters of the genus. These include large processes located on the dorsal midline, head lacking eyes, rostrum and cephalic teeth, urosome segments 2 and 3 fused, mandibular palp one-articulate and the uropod rami immensely long. It differs from the genus diagnosis by the proportion of antenna 1 peduncle article 2 to article 3, which is subequal in the original diagnosis and distinctly twice as long in this new species. It has been decided by the authors to place this new species in the genus <italic><tp:taxon-name><tp:taxon-name-part taxon-name-part-type="genus" reg="Lepechinelloides">Lepechinelloides</tp:taxon-name-part></tp:taxon-name></italic> despite the differences in the diagnosis. This decision is mainly due to the fact this is a single specimen of only 3 mm in length. Until more material is available this species should be placed in <italic><tp:taxon-name><tp:taxon-name-part taxon-name-part-type="genus" reg="Lepechinelloides">Lepechinelloides</tp:taxon-name-part></tp:taxon-name></italic>. <italic><tp:taxon-name><tp:taxon-name-part taxon-name-part-type="genus" reg="Lepechinelloides">Lepechinelloides</tp:taxon-name-part> <tp:taxon-name-part taxon-name-part-type="species" reg="polymetallica">polymetallica</tp:taxon-name-part></tp:taxon-name></italic> differs from both <italic><tp:taxon-name><tp:taxon-name-part taxon-name-part-type="genus" reg="Lepechinelloides">L.</tp:taxon-name-part> <tp:taxon-name-part taxon-name-part-type="species" reg="karii">karii</tp:taxon-name-part></tp:taxon-name></italic> and <italic><tp:taxon-name><tp:taxon-name-part taxon-name-part-type="genus" reg="Lepechinelloides">L.</tp:taxon-name-part> <tp:taxon-name-part taxon-name-part-type="species" reg="weddellensis">weddellensis</tp:taxon-name-part></tp:taxon-name></italic> by the possession of small upright pointing extensions and reduced setation on all pereonites (versus strong setae and spines and no extensions on the pereonites of <italic>L karii</italic> and <italic><tp:taxon-name><tp:taxon-name-part taxon-name-part-type="genus" reg="Lepechinelloides">L.</tp:taxon-name-part> <tp:taxon-name-part taxon-name-part-type="species" reg="weddellensis">weddellensis</tp:taxon-name-part></tp:taxon-name></italic>), and the reduced dorsal, vertical projection on pleonite 3 (large and posteriorly directed in both <italic><tp:taxon-name><tp:taxon-name-part taxon-name-part-type="genus" reg="Lepechinelloides">L.</tp:taxon-name-part> <tp:taxon-name-part taxon-name-part-type="species" reg="karii">karii</tp:taxon-name-part></tp:taxon-name></italic> and <italic><tp:taxon-name><tp:taxon-name-part taxon-name-part-type="genus" reg="Lepechinelloides">L.</tp:taxon-name-part> <tp:taxon-name-part taxon-name-part-type="species" reg="weddellensis">weddellensis</tp:taxon-name-part></tp:taxon-name></italic>), ventrally directed midventral extensions on pleonites 1–3 (ventrally directed in <italic><tp:taxon-name><tp:taxon-name-part taxon-name-part-type="genus" reg="Lepechinelloides">L.</tp:taxon-name-part> <tp:taxon-name-part taxon-name-part-type="species" reg="weddellensis">weddellensis</tp:taxon-name-part></tp:taxon-name></italic> but angled in <italic><tp:taxon-name><tp:taxon-name-part taxon-name-part-type="genus" reg="Lepechinelloides">L.</tp:taxon-name-part> <tp:taxon-name-part taxon-name-part-type="species" reg="karii">karii</tp:taxon-name-part></tp:taxon-name></italic>), the widened propodi of both gnathopods (narrow and not expanded in both <italic><tp:taxon-name><tp:taxon-name-part taxon-name-part-type="genus" reg="Lepechinelloides">L.</tp:taxon-name-part> <tp:taxon-name-part taxon-name-part-type="species" reg="karii">karii</tp:taxon-name-part></tp:taxon-name></italic> and <italic><tp:taxon-name><tp:taxon-name-part taxon-name-part-type="genus" reg="Lepechinelloides">L.</tp:taxon-name-part> <tp:taxon-name-part taxon-name-part-type="species" reg="weddellensis">weddellensis</tp:taxon-name-part></tp:taxon-name></italic>), the lack of spines on coxa 5–7 and the large perpendicularly extended gland cone on antenna 2.</p><p>Despite being both molecularly and morphologically characterised there would be a great benefit having comprehensive molecular information on the other species in this genus. Due to the enigmatic nature of these organisms, this may be relatively difficult. Adding molecular information will eventually allow a deeper understanding of the evolution within the family and the relationships between this family and other amphipods (<xref ref-type="bibr" rid="B8">Lörz et al. 2020</xref>).</p></tp:treatment-sec><tp:treatment-sec sec-type="Distribution"><title>Distribution.</title><p>Abyssal Pacific Ocean, Clarion-Clipperton Zone, 4223 m.</p></tp:treatment-sec><tp:treatment-sec sec-type="Molecular data"><title>Molecular data.</title><p><abbrev xmlns:xlink="http://www.w3.org/1999/xlink" xlink:title="cytochrome c oxidase subunit I gene" xlink:type="simple">COI</abbrev> sequence data for the holotype of <italic><tp:taxon-name><tp:taxon-name-part taxon-name-part-type="genus" reg="Lepechinelloides">Lepechinelloides</tp:taxon-name-part> <tp:taxon-name-part taxon-name-part-type="species" reg="polymetallica">polymetallica</tp:taxon-name-part></tp:taxon-name></italic> sp. nov. is deposited in GenBank under accession number <ext-link xmlns:xlink="http://www.w3.org/1999/xlink" xlink:href="PQ734637" ext-link-type="gen" xlink:type="simple">PQ734637</ext-link>. The species has also received a Barcode Index Number from Barcode of Life Data Systems: <ext-link xmlns:xlink="http://www.w3.org/1999/xlink" xlink:href="http://boldsystems.org/index.php/Public_BarcodeCluster?clusteruri=BOLD:AEB1214%20" ext-link-type="uri" xlink:type="simple">BOLD:AEB1214</ext-link>(<ext-link xmlns:xlink="http://www.w3.org/1999/xlink" xlink:href="10.5883/BOLD:AEB1214" ext-link-type="doi" xlink:type="simple">https://doi.org/10.5883/BOLD:AEB1214</ext-link>).</p></tp:treatment-sec><ref-list><ref id="B8"><mixed-citation xmlns:xlink="http://www.w3.org/1999/xlink" xlink:type="simple">Lörz AN, Brix S, Jażdżewska AM, Hughes LE (2020) Diversity and distribution of North Atlantic <tp:taxon-name><tp:taxon-name-part taxon-name-part-type="family">Lepechinellidae</tp:taxon-name-part></tp:taxon-name> (<tp:taxon-name><tp:taxon-name-part taxon-name-part-type="order">Amphipoda</tp:taxon-name-part></tp:taxon-name>: <tp:taxon-name><tp:taxon-name-part taxon-name-part-type="subphylum">Crustacea</tp:taxon-name-part></tp:taxon-name>). Zoological Journal of the Linnean Society 190(4): 1095–1122. <ext-link xlink:href="10.1093/zoolinnean/zlaa024" ext-link-type="doi" xlink:type="simple">https://doi.org/10.1093/zoolinnean/zlaa024</ext-link></mixed-citation></ref></ref-list></tp:taxon-treatment>
